# Supplementary material for: Genome-Wide Association Study of Growth and Sex Traits Provides Insight into Heritable Mechanisms Underlying Growth Development of Macrobrachium nipponense (Oriental River Prawn)
Source: Biology (Basel). 2023 Mar 10;12(3):429. doi: 10.3390/biology12030429 (PMC10045025; doi:10.3390/biology12030429)
Supplement: Supplementary file 1 [file biology-12-00429-s001.zip]

Archive with 1 entries (1 files):
- biology-1997912-supplementary.pdf
